# Supplementary material for: Identification of a novel lipid metabolism-related gene signature for predicting colorectal cancer survival
Source: Front Genet. 2022 Sep 6;13:989327. doi: 10.3389/fgene.2022.989327 (PMC9485806; doi:10.3389/fgene.2022.989327)
Supplement: Supplementary file 2 [file Table3.XLSX]

## Sheet: Sheet1
Supplementary Table 3. The risk scores of patients in TCGA and ICGC database.
Patient ID	Risk scores	Risk groups	Database
TCGA-3L-AA1B	1.30746	high	TCGA
TCGA-4N-A93T	2.15941	high	TCGA
TCGA-4T-AA8H	0.501559	low	TCGA
TCGA-5M-AAT4	2.4703	high	TCGA
TCGA-5M-AAT6	5.03295	high	TCGA
TCGA-5M-AATE	0.921655	low	TCGA
TCGA-A6-2671	3.23126	high	TCGA
TCGA-A6-2672	0.683132	low	TCGA
TCGA-A6-2674	1.8343	high	TCGA
TCGA-A6-2675	0.329349	low	TCGA
TCGA-A6-2677	0.993531	low	TCGA
TCGA-A6-2678	0.920716	low	TCGA
TCGA-A6-2679	1.10911	high	TCGA
TCGA-A6-2680	1.39294	high	TCGA
TCGA-A6-2681	1.79932	high	TCGA
TCGA-A6-2682	1.71013	high	TCGA
TCGA-A6-2683	1.28984	high	TCGA
TCGA-A6-2684	2.01726	high	TCGA
TCGA-A6-2685	0.876571	low	TCGA
TCGA-A6-2686	2.23439	high	TCGA
TCGA-A6-3807	0.351037	low	TCGA
TCGA-A6-3808	0.789128	low	TCGA
TCGA-A6-3809	0.272396	low	TCGA
TCGA-A6-3810	0.372975	low	TCGA
TCGA-A6-4105	0.806588	low	TCGA
TCGA-A6-4107	1.18265	high	TCGA
TCGA-A6-5656	0.36088	low	TCGA
TCGA-A6-5657	2.50805	high	TCGA
TCGA-A6-5659	1.56144	high	TCGA
TCGA-A6-5660	1.20429	high	TCGA
TCGA-A6-5661	0.549945	low	TCGA
TCGA-A6-5662	2.80403	high	TCGA
TCGA-A6-5664	2.34618	high	TCGA
TCGA-A6-5665	3.89473	high	TCGA
TCGA-A6-5666	0.554291	low	TCGA
TCGA-A6-5667	1.33758	high	TCGA
TCGA-A6-6137	1.41062	high	TCGA
TCGA-A6-6138	0.649685	low	TCGA
TCGA-A6-6140	0.890241	low	TCGA
TCGA-A6-6141	0.743351	low	TCGA
TCGA-A6-6142	0.551541	low	TCGA
TCGA-A6-6648	1.40533	high	TCGA
TCGA-A6-6649	1.75219	high	TCGA
TCGA-A6-6650	0.945135	low	TCGA
TCGA-A6-6651	3.33149	high	TCGA
TCGA-A6-6652	0.566179	low	TCGA
TCGA-A6-6653	2.9511	high	TCGA
TCGA-A6-6654	0.399076	low	TCGA
TCGA-A6-6780	0.519365	low	TCGA
TCGA-A6-6781	0.810145	low	TCGA
TCGA-A6-6782	0.970877	low	TCGA
TCGA-A6-A565	2.13206	high	TCGA
TCGA-A6-A566	3.09234	high	TCGA
TCGA-A6-A567	0.364319	low	TCGA
TCGA-A6-A56B	2.37563	high	TCGA
TCGA-AA-3488	3.98526	high	TCGA
TCGA-AA-3489	1.92632	high	TCGA
TCGA-AA-3494	0.35131	low	TCGA
TCGA-AA-3495	0.487103	low	TCGA
TCGA-AA-3496	3.51199	high	TCGA
TCGA-AA-3502	0.551089	low	TCGA
TCGA-AA-3506	0.602154	low	TCGA
TCGA-AA-3509	0.456252	low	TCGA
TCGA-AA-3510	0.935612	low	TCGA
TCGA-AA-3511	0.286059	low	TCGA
TCGA-AA-3514	0.803459	low	TCGA
TCGA-AA-3517	1.41197	high	TCGA
TCGA-AA-3519	0.504816	low	TCGA
TCGA-AA-3520	0.669577	low	TCGA
TCGA-AA-3522	0.292524	low	TCGA
TCGA-AA-3524	0.320258	low	TCGA
TCGA-AA-3526	0.175039	low	TCGA
TCGA-AA-3530	1.21744	high	TCGA
TCGA-AA-3531	1.20463	high	TCGA
TCGA-AA-3532	0.370911	low	TCGA
TCGA-AA-3534	0.304262	low	TCGA
TCGA-AA-3538	0.480527	low	TCGA
TCGA-AA-3544	1.75414	high	TCGA
TCGA-AA-3548	2.58112	high	TCGA
TCGA-AA-3549	0.970622	low	TCGA
TCGA-AA-3556	0.812721	low	TCGA
TCGA-AA-3560	1.51449	high	TCGA
TCGA-AA-3561	0.235522	low	TCGA
TCGA-AA-3655	1.24533	high	TCGA
TCGA-AA-3660	1.1053	high	TCGA
TCGA-AA-3662	1.79506	high	TCGA
TCGA-AA-3663	0.244329	low	TCGA
TCGA-AA-3664	1.12667	high	TCGA
TCGA-AA-3666	1.2886	high	TCGA
TCGA-AA-3667	1.46263	high	TCGA
TCGA-AA-3673	0.841573	low	TCGA
TCGA-AA-3675	0.094548	low	TCGA
TCGA-AA-3678	1.86817	high	TCGA
TCGA-AA-3679	2.02296	high	TCGA
TCGA-AA-3680	0.78758	low	TCGA
TCGA-AA-3681	2.56518	high	TCGA
TCGA-AA-3685	0.383489	low	TCGA
TCGA-AA-3688	0.601788	low	TCGA
TCGA-AA-3692	1.76484	high	TCGA
TCGA-AA-3696	0.387846	low	TCGA
TCGA-AA-3697	1.29325	high	TCGA
TCGA-AA-3710	0.404337	low	TCGA
TCGA-AA-3713	1.36464	high	TCGA
TCGA-AA-3715	1.23367	high	TCGA
TCGA-AA-3811	2.28097	high	TCGA
TCGA-AA-3812	0.35361	low	TCGA
TCGA-AA-3815	0.470402	low	TCGA
TCGA-AA-3818	1.00124	low	TCGA
TCGA-AA-3819	0.674477	low	TCGA
TCGA-AA-3821	0.37065	low	TCGA
TCGA-AA-3831	0.437813	low	TCGA
TCGA-AA-3833	1.07787	high	TCGA
TCGA-AA-3837	0.374795	low	TCGA
TCGA-AA-3841	1.38166	high	TCGA
TCGA-AA-3842	0.441011	low	TCGA
TCGA-AA-3844	0.263652	low	TCGA
TCGA-AA-3846	0.30828	low	TCGA
TCGA-AA-3848	3.57047	high	TCGA
TCGA-AA-3851	0.737885	low	TCGA
TCGA-AA-3854	1.12864	high	TCGA
TCGA-AA-3855	0.235662	low	TCGA
TCGA-AA-3856	1.03174	high	TCGA
TCGA-AA-3858	1.0353	high	TCGA
TCGA-AA-3860	1.05034	high	TCGA
TCGA-AA-3861	0.493397	low	TCGA
TCGA-AA-3862	0.600599	low	TCGA
TCGA-AA-3864	0.477547	low	TCGA
TCGA-AA-3866	0.564752	low	TCGA
TCGA-AA-3867	0.560497	low	TCGA
TCGA-AA-3869	0.704279	low	TCGA
TCGA-AA-3870	3.45056	high	TCGA
TCGA-AA-3875	0.165968	low	TCGA
TCGA-AA-3877	0.292139	low	TCGA
TCGA-AA-3930	2.73974	high	TCGA
TCGA-AA-3939	0.100883	low	TCGA
TCGA-AA-3941	0.265068	low	TCGA
TCGA-AA-3947	0.0718936	low	TCGA
TCGA-AA-3949	0.846918	low	TCGA
TCGA-AA-3950	0.552903	low	TCGA
TCGA-AA-3952	3.80207	high	TCGA
TCGA-AA-3955	0.470902	low	TCGA
TCGA-AA-3956	0.769217	low	TCGA
TCGA-AA-3966	1.14291	high	TCGA
TCGA-AA-3968	1.10827	high	TCGA
TCGA-AA-3971	0.60381	low	TCGA
TCGA-AA-3972	0.264737	low	TCGA
TCGA-AA-3973	0.702685	low	TCGA
TCGA-AA-3975	1.07919	high	TCGA
TCGA-AA-3976	0.69895	low	TCGA
TCGA-AA-3977	0.222024	low	TCGA
TCGA-AA-3979	0.476627	low	TCGA
TCGA-AA-3980	2.65846	high	TCGA
TCGA-AA-3982	2.21318	high	TCGA
TCGA-AA-3986	0.861248	low	TCGA
TCGA-AA-3989	1.25415	high	TCGA
TCGA-AA-3994	1.22662	high	TCGA
TCGA-AA-A004	9.67929	high	TCGA
TCGA-AA-A00N	1.21965	high	TCGA
TCGA-AA-A00O	1.97733	high	TCGA
TCGA-AA-A00Z	0.535618	low	TCGA
TCGA-AA-A010	0.712718	low	TCGA
TCGA-AA-A017	1.70995	high	TCGA
TCGA-AA-A01C	2.08725	high	TCGA
TCGA-AA-A01D	0.451944	low	TCGA
TCGA-AA-A01I	0.114442	low	TCGA
TCGA-AA-A01K	2.39009	high	TCGA
TCGA-AA-A01P	1.59895	high	TCGA
TCGA-AA-A01R	1.32784	high	TCGA
TCGA-AA-A01S	1.63889	high	TCGA
TCGA-AA-A01T	3.90332	high	TCGA
TCGA-AA-A01V	0.801849	low	TCGA
TCGA-AA-A01X	0.760999	low	TCGA
TCGA-AA-A01Z	1.98319	high	TCGA
TCGA-AA-A024	0.779739	low	TCGA
TCGA-AA-A029	2.58382	high	TCGA
TCGA-AA-A02E	1.54891	high	TCGA
TCGA-AA-A02F	1.98663	high	TCGA
TCGA-AA-A02H	0.916733	low	TCGA
TCGA-AA-A02J	1.53222	high	TCGA
TCGA-AA-A02K	2.17476	high	TCGA
TCGA-AA-A02O	1.37702	high	TCGA
TCGA-AA-A02R	4.2348	high	TCGA
TCGA-AA-A02W	1.18041	high	TCGA
TCGA-AA-A02Y	0.333833	low	TCGA
TCGA-AA-A03J	0.728372	low	TCGA
TCGA-AD-5900	0.368468	low	TCGA
TCGA-AD-6548	0.212981	low	TCGA
TCGA-AD-6888	0.446322	low	TCGA
TCGA-AD-6889	0.282323	low	TCGA
TCGA-AD-6890	0.739733	low	TCGA
TCGA-AD-6895	2.42927	high	TCGA
TCGA-AD-6899	2.69247	high	TCGA
TCGA-AD-6901	12.159	high	TCGA
TCGA-AD-6963	0.6471	low	TCGA
TCGA-AD-6964	3.15539	high	TCGA
TCGA-AD-6965	4.39651	high	TCGA
TCGA-AD-A5EK	1.3634	high	TCGA
TCGA-AM-5820	2.77192	high	TCGA
TCGA-AM-5821	0.292774	low	TCGA
TCGA-AU-3779	0.422155	low	TCGA
TCGA-AU-6004	0.725974	low	TCGA
TCGA-AY-4070	1.28663	high	TCGA
TCGA-AY-4071	0.789717	low	TCGA
TCGA-AY-5543	0.884423	low	TCGA
TCGA-AY-6196	40.1574	high	TCGA
TCGA-AY-6197	0.882503	low	TCGA
TCGA-AY-6386	1.74854	high	TCGA
TCGA-AY-A54L	0.299049	low	TCGA
TCGA-AY-A69D	0.609096	low	TCGA
TCGA-AY-A71X	1.02466	high	TCGA
TCGA-AY-A8YK	1.43	high	TCGA
TCGA-AZ-4308	0.911186	low	TCGA
TCGA-AZ-4313	0.773599	low	TCGA
TCGA-AZ-4315	0.234227	low	TCGA
TCGA-AZ-4323	9.75295	high	TCGA
TCGA-AZ-4614	2.3023	high	TCGA
TCGA-AZ-4615	0.757803	low	TCGA
TCGA-AZ-4616	4.5918	high	TCGA
TCGA-AZ-4682	1.62881	high	TCGA
TCGA-AZ-4684	0.589163	low	TCGA
TCGA-AZ-5403	0.517447	low	TCGA
TCGA-AZ-5407	0.283647	low	TCGA
TCGA-AZ-6598	1.59984	high	TCGA
TCGA-AZ-6599	2.01145	high	TCGA
TCGA-AZ-6600	5.39321	high	TCGA
TCGA-AZ-6601	1.83601	high	TCGA
TCGA-AZ-6603	1.09627	high	TCGA
TCGA-AZ-6605	0.534471	low	TCGA
TCGA-AZ-6606	2.09724	high	TCGA
TCGA-AZ-6607	2.54886	high	TCGA
TCGA-AZ-6608	1.23301	high	TCGA
TCGA-CA-5254	1.94872	high	TCGA
TCGA-CA-5255	0.841379	low	TCGA
TCGA-CA-5256	0.151647	low	TCGA
TCGA-CA-5796	0.530153	low	TCGA
TCGA-CA-5797	1.13858	high	TCGA
TCGA-CA-6715	1.33945	high	TCGA
TCGA-CA-6716	0.533844	low	TCGA
TCGA-CA-6717	2.02453	high	TCGA
TCGA-CA-6718	2.39485	high	TCGA
TCGA-CA-6719	5.16811	high	TCGA
TCGA-CK-4947	0.55991	low	TCGA
TCGA-CK-4948	0.630607	low	TCGA
TCGA-CK-4950	0.355392	low	TCGA
TCGA-CK-4951	0.351058	low	TCGA
TCGA-CK-4952	2.91354	high	TCGA
TCGA-CK-5912	0.408049	low	TCGA
TCGA-CK-5913	0.60149	low	TCGA
TCGA-CK-5914	0.645383	low	TCGA
TCGA-CK-5916	1.67164	high	TCGA
TCGA-CK-6747	1.27344	high	TCGA
TCGA-CK-6748	1.3257	high	TCGA
TCGA-CK-6751	0.5654	low	TCGA
TCGA-CM-4743	3.18371	high	TCGA
TCGA-CM-4744	0.916528	low	TCGA
TCGA-CM-4746	0.250519	low	TCGA
TCGA-CM-4747	2.88552	high	TCGA
TCGA-CM-4748	1.53912	high	TCGA
TCGA-CM-4750	0.285488	low	TCGA
TCGA-CM-4751	3.2817	high	TCGA
TCGA-CM-4752	0.477243	low	TCGA
TCGA-CM-5341	0.245546	low	TCGA
TCGA-CM-5344	0.614984	low	TCGA
TCGA-CM-5348	3.75244	high	TCGA
TCGA-CM-5349	1.32115	high	TCGA
TCGA-CM-5860	0.295022	low	TCGA
TCGA-CM-5861	0.877357	low	TCGA
TCGA-CM-5862	2.50616	high	TCGA
TCGA-CM-5863	0.693065	low	TCGA
TCGA-CM-5864	0.186493	low	TCGA
TCGA-CM-5868	3.32992	high	TCGA
TCGA-CM-6161	0.215031	low	TCGA
TCGA-CM-6162	0.640565	low	TCGA
TCGA-CM-6163	1.41197	high	TCGA
TCGA-CM-6164	0.80975	low	TCGA
TCGA-CM-6165	0.623416	low	TCGA
TCGA-CM-6166	1.35248	high	TCGA
TCGA-CM-6167	3.42148	high	TCGA
TCGA-CM-6168	0.750753	low	TCGA
TCGA-CM-6169	2.37311	high	TCGA
TCGA-CM-6170	1.0447	high	TCGA
TCGA-CM-6171	1.80918	high	TCGA
TCGA-CM-6172	1.13653	high	TCGA
TCGA-CM-6674	0.351233	low	TCGA
TCGA-CM-6675	2.31669	high	TCGA
TCGA-CM-6676	2.08612	high	TCGA
TCGA-CM-6677	0.632781	low	TCGA
TCGA-CM-6678	0.709037	low	TCGA
TCGA-CM-6679	0.58648	low	TCGA
TCGA-CM-6680	2.47289	high	TCGA
TCGA-D5-5537	0.997003	low	TCGA
TCGA-D5-5538	1.58651	high	TCGA
TCGA-D5-5539	2.20163	high	TCGA
TCGA-D5-5540	1.81933	high	TCGA
TCGA-D5-5541	1.18482	high	TCGA
TCGA-D5-6529	0.195945	low	TCGA
TCGA-D5-6530	0.875496	low	TCGA
TCGA-D5-6531	2.72018	high	TCGA
TCGA-D5-6532	0.277186	low	TCGA
TCGA-D5-6533	0.920745	low	TCGA
TCGA-D5-6534	1.0683	high	TCGA
TCGA-D5-6535	2.38599	high	TCGA
TCGA-D5-6536	3.57607	high	TCGA
TCGA-D5-6537	0.336902	low	TCGA
TCGA-D5-6538	0.462002	low	TCGA
TCGA-D5-6539	2.36363	high	TCGA
TCGA-D5-6540	0.939719	low	TCGA
TCGA-D5-6541	0.410952	low	TCGA
TCGA-D5-6898	0.888839	low	TCGA
TCGA-D5-6920	0.79523	low	TCGA
TCGA-D5-6922	2.38952	high	TCGA
TCGA-D5-6923	0.98658	low	TCGA
TCGA-D5-6924	0.337528	low	TCGA
TCGA-D5-6926	0.710091	low	TCGA
TCGA-D5-6927	1.02323	high	TCGA
TCGA-D5-6928	0.749213	low	TCGA
TCGA-D5-6929	1.23742	high	TCGA
TCGA-D5-6930	1.77085	high	TCGA
TCGA-D5-6931	0.93994	low	TCGA
TCGA-D5-6932	1.83835	high	TCGA
TCGA-D5-7000	0.623136	low	TCGA
TCGA-DM-A0X9	0.342327	low	TCGA
TCGA-DM-A0XD	0.654637	low	TCGA
TCGA-DM-A0XF	0.79701	low	TCGA
TCGA-DM-A1D0	1.03688	high	TCGA
TCGA-DM-A1D4	2.07959	high	TCGA
TCGA-DM-A1D6	2.33846	high	TCGA
TCGA-DM-A1D7	0.406533	low	TCGA
TCGA-DM-A1D8	1.38135	high	TCGA
TCGA-DM-A1D9	1.54366	high	TCGA
TCGA-DM-A1DA	3.99871	high	TCGA
TCGA-DM-A1DB	3.74151	high	TCGA
TCGA-DM-A1HA	1.06163	high	TCGA
TCGA-DM-A1HB	1.46301	high	TCGA
TCGA-DM-A280	2.00772	high	TCGA
TCGA-DM-A282	1.57906	high	TCGA
TCGA-DM-A285	2.08833	high	TCGA
TCGA-DM-A288	1.02751	high	TCGA
TCGA-DM-A28A	1.57312	high	TCGA
TCGA-DM-A28C	0.222681	low	TCGA
TCGA-DM-A28E	0.499686	low	TCGA
TCGA-DM-A28F	2.27296	high	TCGA
TCGA-DM-A28G	0.644146	low	TCGA
TCGA-DM-A28H	1.52084	high	TCGA
TCGA-DM-A28K	0.941183	low	TCGA
TCGA-DM-A28M	0.732553	low	TCGA
TCGA-F4-6459	1.53746	high	TCGA
TCGA-F4-6460	8.0457	high	TCGA
TCGA-F4-6461	2.90522	high	TCGA
TCGA-F4-6463	1.88203	high	TCGA
TCGA-F4-6569	1.50997	high	TCGA
TCGA-F4-6570	4.2529	high	TCGA
TCGA-F4-6703	1.32751	high	TCGA
TCGA-F4-6704	7.55998	high	TCGA
TCGA-F4-6805	0.906736	low	TCGA
TCGA-F4-6806	0.621163	low	TCGA
TCGA-F4-6807	0.584311	low	TCGA
TCGA-F4-6808	0.452208	low	TCGA
TCGA-F4-6809	9.32038	high	TCGA
TCGA-F4-6854	0.888952	low	TCGA
TCGA-F4-6855	1.03392	high	TCGA
TCGA-F4-6856	0.568924	low	TCGA
TCGA-G4-6293	0.340411	low	TCGA
TCGA-G4-6294	1.30677	high	TCGA
TCGA-G4-6295	0.965076	low	TCGA
TCGA-G4-6297	0.651513	low	TCGA
TCGA-G4-6299	1.82939	high	TCGA
TCGA-G4-6303	1.21921	high	TCGA
TCGA-G4-6304	0.395222	low	TCGA
TCGA-G4-6306	1.5452	high	TCGA
TCGA-G4-6307	0.820763	low	TCGA
TCGA-G4-6309	0.488407	low	TCGA
TCGA-G4-6310	1.67363	high	TCGA
TCGA-G4-6311	0.509779	low	TCGA
TCGA-G4-6314	2.09777	high	TCGA
TCGA-G4-6315	0.969532	low	TCGA
TCGA-G4-6317	0.804845	low	TCGA
TCGA-G4-6320	1.33991	high	TCGA
TCGA-G4-6321	0.204554	low	TCGA
TCGA-G4-6322	2.85273	high	TCGA
TCGA-G4-6323	0.659798	low	TCGA
TCGA-G4-6586	1.42485	high	TCGA
TCGA-G4-6588	1.42671	high	TCGA
TCGA-G4-6625	1.08551	high	TCGA
TCGA-G4-6627	0.644217	low	TCGA
TCGA-G4-6628	0.415322	low	TCGA
TCGA-NH-A50T	0.497272	low	TCGA
TCGA-NH-A50U	6.94784	high	TCGA
TCGA-NH-A50V	0.647308	low	TCGA
TCGA-NH-A6GA	4.95546	high	TCGA
TCGA-NH-A6GB	0.785719	low	TCGA
TCGA-NH-A6GC	3.40494	high	TCGA
TCGA-NH-A8F7	0.772146	low	TCGA
TCGA-NH-A8F8	1.15623	high	TCGA
TCGA-QG-A5YV	1.32185	high	TCGA
TCGA-QG-A5YW	0.448135	low	TCGA
TCGA-QG-A5YX	0.192277	low	TCGA
TCGA-QG-A5Z1	2.1744	high	TCGA
TCGA-QG-A5Z2	0.676708	low	TCGA
TCGA-QL-A97D	1.15947	high	TCGA
TCGA-RU-A8FL	1.64296	high	TCGA
TCGA-SS-A7HO	1.75757	high	TCGA
TCGA-T9-A92H	1.09672	high	TCGA
TCGA-WS-AB45	1.42323	high	TCGA
DO10012	3.70268	high	ICGC
DO10028	1.43024	high	ICGC
DO10036	22.8962	high	ICGC
DO10060	0.385828	low	ICGC
DO10068	2.76927	high	ICGC
DO10076	0.574713	low	ICGC
DO10084	0.336099	low	ICGC
DO10092	0.605416	low	ICGC
DO10100	0.923028	low	ICGC
DO10108	0.189359	low	ICGC
DO10116	0.0697003	low	ICGC
DO10132	0.114029	low	ICGC
DO10140	1.40528	high	ICGC
DO10148	1.88152	high	ICGC
DO10156	1.81	high	ICGC
DO10164	13.0099	high	ICGC
DO10172	0.366774	low	ICGC
DO10188	0.881061	low	ICGC
DO10196	2.15658	high	ICGC
DO10204	0.257395	low	ICGC
DO10212	2.88466	high	ICGC
DO10220	1.15339	high	ICGC
DO10228	0.540606	low	ICGC
DO10236	0.390838	low	ICGC
DO10244	0.242718	low	ICGC
DO10252	0.414602	low	ICGC
DO10260	1.00339	low	ICGC
DO10276	1.3855	high	ICGC
DO10292	1.65578	high	ICGC
DO10324	0.221073	low	ICGC
DO10332	2.43029	high	ICGC
DO10340	0.797737	low	ICGC
DO10341	5.89003	high	ICGC
DO10349	5.01266	high	ICGC
DO10357	4.44483	high	ICGC
DO10373	3.94093	high	ICGC
DO10381	2.86755	high	ICGC
DO10389	0.268807	low	ICGC
DO10405	0.572888	low	ICGC
DO10413	0.473659	low	ICGC
DO10427	0.669819	low	ICGC
DO10435	0.912679	low	ICGC
DO10459	4.01656	high	ICGC
DO10475	1.12537	high	ICGC
DO10494	1.92281	high	ICGC
DO10502	0.362548	low	ICGC
DO10510	0.0831487	low	ICGC
DO10518	1.86592	high	ICGC
DO10534	0.852625	low	ICGC
DO10542	0.442783	low	ICGC
DO10550	1.84226	high	ICGC
DO10566	2.25998	high	ICGC
DO10582	0.676576	low	ICGC
DO10598	1.21053	high	ICGC
DO10606	0.310685	low	ICGC
DO10614	1.5549	high	ICGC
DO10631	3.40772	high	ICGC
DO10639	0.117339	low	ICGC
DO10670	2.18802	high	ICGC
DO10686	0.70706	low	ICGC
DO10702	1.84236	high	ICGC
DO10710	1.25014	high	ICGC
DO10718	0.932694	low	ICGC
DO10750	0.691507	low	ICGC
DO10758	0.186379	low	ICGC
DO10766	1.34611	high	ICGC
DO10774	1.29457	high	ICGC
DO10782	1.8832	high	ICGC
DO44085	3.12388	high	ICGC
DO44086	0.44095	low	ICGC
DO44087	0.328938	low	ICGC
DO44088	1.55664	high	ICGC
DO44090	2.45155	high	ICGC
DO44091	0.331866	low	ICGC
DO44092	3.89764	high	ICGC
DO44093	0.175732	low	ICGC
DO44094	0.912811	low	ICGC
DO44095	1.43401	high	ICGC
DO44096	0.724557	low	ICGC
DO49095	4.59167	high	ICGC
DO49102	0.872847	low	ICGC
DO50089	1.24914	high	ICGC
DO50091	7.95666	high	ICGC
DO50092	0.531883	low	ICGC
DO50093	2.09097	high	ICGC
DO51724	0.641906	low	ICGC
DO51726	1.71066	high	ICGC
DO51727	1.95733	high	ICGC
DO51728	10.5139	high	ICGC
DO51729	0.743458	low	ICGC
DO51730	0.744991	low	ICGC
DO51731	1.6005	high	ICGC
DO51732	1.24832	high	ICGC
DO51733	1.31523	high	ICGC
DO51734	1.78434	high	ICGC
DO7775	0.670628	low	ICGC
DO7776	0.614341	low	ICGC
DO7778	0.0375313	low	ICGC
DO7779	1.44788	high	ICGC
DO7780	0.889429	low	ICGC
DO7781	2.56189	high	ICGC
DO7782	2.94137	high	ICGC
DO7784	0.334369	low	ICGC
DO7786	0.391314	low	ICGC
DO7789	0.178222	low	ICGC
DO7792	1.74397	high	ICGC
DO7795	0.529687	low	ICGC
DO7798	1.70243	high	ICGC
DO7807	6.6717	high	ICGC
DO7810	0.780735	low	ICGC
DO7816	2.17466	high	ICGC
DO7819	1.31251	high	ICGC
DO7822	0.680917	low	ICGC
DO7828	0.284853	low	ICGC
DO7834	0.781066	low	ICGC
DO7849	1.41535	high	ICGC
DO7852	5.72772	high	ICGC
DO7855	0.449174	low	ICGC
DO7858	0.239584	low	ICGC
DO7866	2.74107	high	ICGC
DO7870	1.58491	high	ICGC
DO7874	1.19886	high	ICGC
DO7878	2.1542	high	ICGC
DO7882	0.151208	low	ICGC
DO7886	12.5442	high	ICGC
DO7890	0.204227	low	ICGC
DO7894	7.83262	high	ICGC
DO7898	0.636158	low	ICGC
DO7906	0.29641	low	ICGC
DO7910	0.211415	low	ICGC
DO7918	0.846163	low	ICGC
DO7922	0.351709	low	ICGC
DO7930	0.455331	low	ICGC
DO7934	0.778829	low	ICGC
DO7942	0.555749	low	ICGC
DO7946	0.556293	low	ICGC
DO7950	1.62332	high	ICGC
DO7954	1.45737	high	ICGC
DO7962	1.3131	high	ICGC
DO7967	3.57554	high	ICGC
DO7972	1.75586	high	ICGC
DO7977	0.771738	low	ICGC
DO7990	0.155535	low	ICGC
DO8004	1.09466	high	ICGC
DO8018	1.71833	high	ICGC
DO8025	0.402868	low	ICGC
DO8039	1.31923	high	ICGC
DO8047	1.09804	high	ICGC
DO8055	2.48919	high	ICGC
DO8087	0.245109	low	ICGC
DO8103	7.62562	high	ICGC
DO8119	0.703375	low	ICGC
DO8127	1.48819	high	ICGC
DO8143	2.48695	high	ICGC
DO8151	1.75402	high	ICGC
DO8159	0.779397	low	ICGC
DO8167	0.59667	low	ICGC
DO8175	0.646593	low	ICGC
DO8176	4.37653	high	ICGC
DO8184	15.4373	high	ICGC
DO8192	0.0911458	low	ICGC
DO8200	4.19209	high	ICGC
DO8208	1.14632	high	ICGC
DO8216	0.955616	low	ICGC
DO8240	0.465877	low	ICGC
DO8256	2.8737	high	ICGC
DO8272	0.33124	low	ICGC
DO8280	1.3062	high	ICGC
DO8288	0.965607	low	ICGC
DO8296	0.774774	low	ICGC
DO8304	1.33863	high	ICGC
DO8312	0.733012	low	ICGC
DO8328	1.55976	high	ICGC
DO8344	1.82658	high	ICGC
DO8360	1.56579	high	ICGC
DO8376	0.726106	low	ICGC
DO8384	1.49136	high	ICGC
DO8400	0.715204	low	ICGC
DO8408	1.47071	high	ICGC
DO8424	0.856226	low	ICGC
DO8432	0.417463	low	ICGC
DO8439	4.45524	high	ICGC
DO8447	0.501555	low	ICGC
DO8463	0.169107	low	ICGC
DO8479	0.738681	low	ICGC
DO8487	3.34557	high	ICGC
DO8498	0.258572	low	ICGC
DO8506	0.398668	low	ICGC
DO8522	3.92052	high	ICGC
DO8530	1.0599	high	ICGC
DO8562	3.72162	high	ICGC
DO8570	0.713879	low	ICGC
DO8594	0.427654	low	ICGC
DO8602	1.10852	high	ICGC
DO8610	0.411708	low	ICGC
DO8618	0.160626	low	ICGC
DO8626	0.543473	low	ICGC
DO8634	0.439955	low	ICGC
DO8650	0.246006	low	ICGC
DO8682	0.242196	low	ICGC
DO8690	0.13914	low	ICGC
DO8706	1.0218	high	ICGC
DO8714	1.2167	high	ICGC
DO8722	0.267914	low	ICGC
DO8730	0.420386	low	ICGC
DO8738	13.311	high	ICGC
DO8754	0.832134	low	ICGC
DO8762	0.594646	low	ICGC
DO8770	1.26363	high	ICGC
DO8778	1.63669	high	ICGC
DO8786	0.5535	low	ICGC
DO8810	0.147534	low	ICGC
DO8818	2.69876	high	ICGC
DO8826	0.734491	low	ICGC
DO8834	1.91077	high	ICGC
DO8842	0.225937	low	ICGC
DO8858	1.33716	high	ICGC
DO8866	0.925758	low	ICGC
DO8874	2.16535	high	ICGC
DO8882	2.14929	high	ICGC
DO8890	9.55219	high	ICGC
DO8898	0.430088	low	ICGC
DO8906	1.37337	high	ICGC
DO8914	0.229371	low	ICGC
DO8922	0.638245	low	ICGC
DO8938	3.37037	high	ICGC
DO8954	1.47068	high	ICGC
DO8962	1.79021	high	ICGC
DO9026	0.965715	low	ICGC
DO9034	0.723614	low	ICGC
DO9042	4.16526	high	ICGC
DO9058	1.61522	high	ICGC
DO9066	0.571867	low	ICGC
DO9074	4.01896	high	ICGC
DO9098	0.577921	low	ICGC
DO9106	1.15464	high	ICGC
DO9114	0.744814	low	ICGC
DO9138	0.314163	low	ICGC
DO9146	1.37571	high	ICGC
DO9154	2.35295	high	ICGC
DO9162	0.100156	low	ICGC
DO9186	2.13126	high	ICGC
DO9194	0.774199	low	ICGC
DO9202	0.937611	low	ICGC
DO9210	0.0843393	low	ICGC
DO9218	12.0837	high	ICGC
DO9226	1.53993	high	ICGC
DO9234	8.1347	high	ICGC
DO9258	0.47683	low	ICGC
DO9266	0.428923	low	ICGC
DO9274	7.63675	high	ICGC
DO9290	1.2503	high	ICGC
DO9298	0.241286	low	ICGC
DO9306	0.595169	low	ICGC
DO9322	0.680799	low	ICGC
DO9338	0.700211	low	ICGC
DO9346	0.255758	low	ICGC
DO9362	1.54137	high	ICGC
DO9370	3.11506	high	ICGC
DO9394	0.415124	low	ICGC
DO9402	1.15603	high	ICGC
DO9410	1.857	high	ICGC
DO9418	0.923391	low	ICGC
DO9426	2.39392	high	ICGC
DO9434	0.287342	low	ICGC
DO9442	0.921876	low	ICGC
DO9450	0.611444	low	ICGC
DO9482	0.764496	low	ICGC
DO9490	2.46529	high	ICGC
DO9498	0.412702	low	ICGC
DO9506	1.98108	high	ICGC
DO9514	2.76705	high	ICGC
DO9522	0.699454	low	ICGC
DO9530	0.777168	low	ICGC
DO9538	1.66003	high	ICGC
DO9546	2.7582	high	ICGC
DO9554	2.47875	high	ICGC
DO9570	2.33625	high	ICGC
DO9578	1.04697	high	ICGC
DO9594	2.43171	high	ICGC
DO9602	0.749629	low	ICGC
DO9650	0.497288	low	ICGC
DO9658	1.10159	high	ICGC
DO9674	0.511768	low	ICGC
DO9698	1.08351	high	ICGC
DO9708	0.406413	low	ICGC
DO9740	4.00331	high	ICGC
DO9748	1.70366	high	ICGC
DO9756	0.451782	low	ICGC
DO9772	2.65514	high	ICGC
DO9788	2.19332	high	ICGC
DO9804	1.25569	high	ICGC
DO9828	1.08851	high	ICGC
DO9852	0.869977	low	ICGC
DO9860	0.494693	low	ICGC
DO9868	0.427872	low	ICGC
DO9876	2.49566	high	ICGC
DO9900	0.310438	low	ICGC
DO9908	3.00457	high	ICGC
DO9932	1.00905	high	ICGC
DO9956	1.35133	high	ICGC
DO9988	0.742661	low	ICGC
