# Supplementary material for: Identification of a novel lipid metabolism-related gene signature for predicting colorectal cancer survival
Source: Front Genet. 2022 Sep 6;13:989327. doi: 10.3389/fgene.2022.989327 (PMC9485806; doi:10.3389/fgene.2022.989327)
Supplement: Supplementary file 5 [file Table1.XLSX]

## Sheet: Sheet4
Supplementary Table 1. The list of LMGs were selected from MSigDB.
Symbol
ATP1A1
ATP1A2
ATP1A3
ATP1A4
ATP1B1
ATP1B2
ATP1B3
ATP1B4
FXYD2
FXYD4
HSD11B1
HSD11B2
IGF1
INS
INSR
IRS1
IRS2
IRS4
KCNJ1
KRAS
MAPK1
MAPK3
NEDD4L
NR3C2
PDPK1
PIK3CA
PIK3CB
PIK3CD
PIK3CG
PIK3R1
PIK3R2
PIK3R3
PIK3R5
PRKCA
PRKCB
PRKCG
SCNN1A
SCNN1B
SCNN1G
SFN
SGK1
SLC9A3R2
ALDH6A1
CDIPT
IMPA1
IMPA2
INPP1
INPP4A
INPP4B
INPP5A
INPP5B
INPP5E
INPP5J
INPP5K
INPPL1
IPMK
IPPK
ISYNA1
ITPK1
ITPKA
ITPKB
MINPP1
MIOX
OCRL
PI4KA
PI4KB
PIK3C2A
PIK3C2B
PIK3C2G
PIK3C3
PIKFYVE
PIP4K2A
PIP4K2B
PIP4K2C
PIP5K1A
PIP5K1B
PIP5K1C
PLCB1
PLCB2
PLCB3
PLCB4
PLCD1
PLCD3
PLCD4
PLCE1
PLCG1
PLCG2
PLCZ1
PTEN
SYNJ1
SYNJ2
TPI1
AKR1B10
ALOX15
CYP1A2
CYP2C18
CYP2C19
CYP2C8
CYP2C9
CYP2E1
CYP2J2
CYP3A4
CYP3A43
CYP3A5
CYP3A7
JMJD7-PLA2G4B
PLA2G10
PLA2G12A
PLA2G12B
PLA2G1B
PLA2G2A
PLA2G2C
PLA2G2D
PLA2G2E
PLA2G2F
PLA2G3
PLA2G4A
PLA2G4B
PLA2G4E
PLA2G5
PLA2G6
ABAT
ACACA
ACACB
ACADM
ACAT1
ACAT2
ACSS1
ACSS2
ACSS3
ALDH1B1
ALDH2
ALDH3A2
ALDH7A1
ALDH9A1
ECHS1
EHHADH
HADHA
HIBCH
LDHA
LDHAL6A
LDHAL6B
LDHB
LDHC
MCEE
MLYCD
MMUT
PCCA
PCCB
SUCLA2
SUCLG1
SUCLG2
SUCLG2P2
ACAA1
ACADL
ACOX1
ACOX2
ACOX3
ACSL1
ACSL3
ACSL4
ACSL5
ACSL6
ADIPOQ
ANGPTL4
APOA1
APOA2
APOA5
APOC3
AQP7
CD36
CPT1A
CPT1B
CPT1C
CPT2
CYP27A1
CYP4A11
CYP4A22
CYP7A1
CYP8B1
DBI
FABP1
FABP2
FABP3
FABP4
FABP5
FABP6
FABP7
FADS2
GK
GK2
HMGCS2
ILK
LPL
ME1
MMP1
NR1H3
OLR1
PCK1
PCK2
PLIN1
PLTP
PPARA
PPARD
PPARG
RXRA
RXRB
RXRG
SCD
SCD5
SCP2
SLC27A1
SLC27A2
SLC27A4
SLC27A5
SLC27A6
SORBS1
UBC
UCP1
UGDH
UGT1A1
UGT1A10
UGT1A3
UGT1A4
UGT1A5
UGT1A6
UGT1A7
UGT1A8
UGT1A9
UGT2A1
UGT2A3
UGT2B10
UGT2B11
UGT2B15
UGT2B17
UGT2B28
UGT2B4
UGT2B7
AKR1C3
ALOX12
ALOX12B
ALOX15B
ALOX5
CBR1
CBR3
CYP2B6
CYP2U1
CYP4F2
CYP4F3
EPHX2
GGT1
GGT5
GGT6
GGT7
GPX1
GPX2
GPX3
GPX4
GPX5
GPX6
GPX7
HPGDS
LTA4H
LTC4S
PTGDS
PTGES
PTGES2
PTGIS
PTGS1
PTGS2
TBXAS1
AKT1
AKT2
AKT3
BTK
CSF2
FCER1A
FCER1G
FYN
GAB2
GRB2
HRAS
IL13
IL3
IL4
IL5
INPP5D
LAT
LCP2
LYN
MAP2K1
MAP2K2
MAP2K3
MAP2K4
MAP2K6
MAP2K7
MAPK10
MAPK11
MAPK12
MAPK13
MAPK14
MAPK8
MAPK9
MS4A2
NRAS
PRKCD
PRKCE
RAC1
RAC2
RAC3
RAF1
SOS1
SOS2
SYK
TNF
VAV1
VAV2
VAV3
AMDHD2
CHIA
CHIT1
CMAS
CYB5R1
CYB5R3
FCSK
FPGT
GALE
GALK1
GALK2
GALT
GCK
GFPT1
GFPT2
GFUS
GMDS
GMPPA
GMPPB
GNE
GNPDA1
GNPDA2
GNPNAT1
GPI
HEXA
HEXB
HK1
HK2
HK3
MPI
NAGK
NANP
NANS
NPL
PGM1
PGM2
PGM3
PMM1
PMM2
RENBP
UAP1
UGP2
UXS1
ACHE
ADPRM
AGPAT1
AGPAT2
AGPAT3
AGPAT4
CDS1
CDS2
CHAT
CHKA
CHKB
CHPT1
CRLS1
DGKA
DGKB
DGKD
DGKE
DGKG
DGKH
DGKI
DGKQ
DGKZ
ETNK1
ETNK2
GNPAT
GPAM
GPAT2
GPAT3
GPAT4
GPD1
GPD1L
GPD2
LCAT
LCLAT1
LPCAT1
LPCAT2
LPCAT3
LPCAT4
LPGAT1
LYPLA1
LYPLA2
MBOAT1
MBOAT2
MBOAT7
PCYT1A
PCYT1B
PCYT2
PEMT
PGS1
PHOSPHO1
PISD
PLA2G15
PLD1
PLD2
PLPP1
PLPP2
PLPP3
PTDSS1
PTDSS2
TAZ
ACOT12
ACYP1
ACYP2
AKR1B1
DLAT
DLD
GLO1
GRHPR
HAGH
HAGHL
LDHD
MDH1
MDH2
ME2
ME3
PC
PDHA1
PDHA2
PDHB
PKLR
PKM
DPM2
GPAA1
GPLD1
PGAP1
PIGA
PIGB
PIGC
PIGF
PIGG
PIGH
PIGK
PIGL
PIGM
PIGN
PIGO
PIGP
PIGQ
PIGS
PIGT
PIGU
PIGV
PIGW
PIGX
PIGY
PIGZ
ACO1
ACO2
AFMID
CS
GLYCTK
HAO1
HAO2
HYI
MTHFD1
MTHFD1L
MTHFD2
MTHFD2L
PGP
AOX1
BST1
CD38
ENPP1
ENPP3
NADK
NADSYN1
NAMPT
NMNAT1
NMNAT2
NMNAT3
NMRK1
NNMT
NNT
NT5C
NT5C1A
NT5C1B
NT5C2
NT5C3A
NT5E
NT5M
NUDT12
PNP
QPRT
AGK
AKR1A1
AWAT2
CEL
DGAT1
DGAT2
GLA
LIPC
LIPF
LIPG
MGLL
PNLIP
PNLIPRP1
PNLIPRP2
PNPLA3
TKFC
AGPS
ENPP2
ENPP6
PAFAH1B1
PAFAH1B2
PAFAH1B3
PAFAH2
PLA2G7
AACS
ACADS
ACSM1
ACSM2A
ACSM3
ACSM4
ACSM5
ALDH5A1
BDH1
BDH2
GAD1
GAD2
HADH
HMGCL
HMGCS1
L2HGDH
OXCT1
OXCT2
ACAA2
ACADSB
ACADVL
ADH1A
ADH1B
ADH1C
ADH4
ADH5
ADH6
ADH7
ECI1
ECI2
GCDH
HADHB
ACP1
ACP2
ACP3
ACP4
ACP5
ACP6
FLAD1
MTMR1
MTMR2
MTMR6
MTMR7
PHPT1
RFK
TYR
BPNT1
CHST11
CHST12
CHST13
PAPSS1
PAPSS2
SULT1A1
SULT1A2
SULT1A3
SULT1A4
SULT1E1
SULT2B1
SUOX
ADO
BAAT
CDO1
CSAD
ACER1
ACER2
ACER3
ARSA
ASAH1
ASAH2
B4GALT6
CERK
DEGS1
DEGS2
ENPP7
GAL3ST1
GALC
GBA
GLB1
KDSR
NEU1
NEU2
NEU3
NEU4
SGMS1
SGMS2
SGPL1
SGPP1
SGPP2
SMPD1
SMPD2
SMPD3
SMPD4
SPHK1
SPHK2
SPTLC1
SPTLC2
UGCG
UGT8
ALDH1A1
ALDH1A2
BCO1
CYP1A1
CYP26A1
CYP26B1
CYP26C1
CYP2A13
CYP2A6
CYP2A7
DHRS3
DHRS4
DHRS4L2
DHRS9
LRAT
PNPLA4
RDH10
RDH11
RDH12
RDH16
RDH5
RDH8
RETSAT
RPE65
ABCD1
ABCD2
ABCD3
ABCD4
ACOT8
AGXT
AMACR
CAT
CRAT
CROT
DAO
DDO
DECR2
ECH1
FAR1
FAR2
GSTK1
HACL1
HSD17B4
IDH1
IDH2
MPV17
MPV17L
MVK
NOS2
NUDT19
PAOX
PECR
PEX1
PEX10
PEX11A
PEX11B
PEX11G
PEX12
PEX13
PEX14
PEX16
PEX19
PEX2
PEX26
PEX3
PEX5
PEX6
PEX7
PHYH
PIPOX
PMVK
PRDX1
PRDX5
PXMP2
PXMP4
SLC25A17
SOD1
SOD2
XDH
AOC2
AOC3
CNDP1
DPYD
DPYS
SMS
SRM
UPB1
ALDH1A3
ALDH3A1
ALDH3B1
ALDH3B2
CYP2D6
FMO1
FMO2
FMO3
FMO4
FMO5
GSTA1
GSTA2
GSTA3
GSTA4
GSTA5
GSTM1
GSTM2
GSTM3
GSTM4
GSTM5
GSTO1
GSTO2
GSTP1
GSTT1
GSTT2
GSTZ1
MAOA
MAOB
MGST1
MGST2
MGST3
